# Supplementary material for: Method for a new risk assessment of urban inundation: G-DEMATEL–AHP
Source: MethodsX. 2023 Jan 10;10:101997. doi: 10.1016/j.mex.2023.101997 (PMC9852948; doi:10.1016/j.mex.2023.101997)
Supplement: Supplementary file 1 [file mmc1.xlsx]

## Sheet: Raw data
No. expert	Submission time	Source	IP address	Work experience (year)	Research area/ Occupation	Index layer		Factor layer: Ni						Factor layer: Vi
						Natural environment (Ni)	Vulnerablity (Vi)	Elevation (N1)	Slope (N2)	River density (N3)	River proximity (N4)	Precipitation (N5)	Surface runoff (N6)	Land use type (V1)	Population density (V2)	Metro line density (V3)	Metro line proximity (V4)	Location of metro station (V5)	Road network density (V6)	Road network proximity (V7)
1	2021/11/9 17:43:26	微信	123.243.110.168 (国外-澳大利亚)	15	教授	9	8	6	7	5	3	8	9	8	9	6	5	7	2	1
2	2021/11/9 18:04:34	微信	180.101.230.150 (江苏-南京)	20	高等教育	7	9	7	4	6	5	8	9	6	9	8	7	5	4	3
3	2021/11/9 18:15:28	微信	223.104.68.93 (广东-深圳)	32	工程建设技术服务	3	7	2	3	4	5	8	9	7	6	2	1	5	3	4
4	2021/11/9 20:48:00	微信	171.113.205.34 (湖北-武汉)	35	市政结构	9	6	7	6	3	2	9	8	7	2	3	9	5	8	6
5	2021/11/9 20:50:57	微信	111.20.174.65 (陕西-西安)	10	岩土工程	7	8	4	5	6	7	9	8	8	9	7	6	5	4	3
6	2021/11/9 20:51:33	微信	120.17.17.97 (国外-澳大利亚)	35	运输	4	5	6	4	5	3	7	8	8	4	3	2	9	5	6
7	2021/11/9 20:53:58	微信	120.206.40.87 (江西-南昌)	15	建筑工程	8	7	4	5	6	7	9	8	3	4	9	8	7	6	5
8	2021/11/9 20:55:22	微信	111.30.237.137 (天津-天津)	35	建筑	8	7	6	5	4	3	2	1	4	6	8	5	7	3	2
9	2021/11/9 20:59:28	微信	120.206.40.87 (江西-南昌)	35	建筑工程	7	8	4	5	6	7	9	8	3	4	5	6	7	8	9
10	2021/11/9 21:00:41	微信	120.206.40.56 (江西-南昌)	35	建筑工程	7	8	4	5	6	7	9	8	3	4	5	6	9	7	8
11	2021/11/9 21:18:29	微信	117.136.88.16 (湖南-长沙)	35	建筑工程技术	7	6	6	7	4	5	8	9	6	7	5	4	3	2	1
12	2021/11/9 21:20:57	微信	112.225.129.36 (山东-青岛)	35	工程设计	7	6	4	2	6	3	7	8	7	4	2	6	3	5	1
13	2021/11/9 22:11:48	链接	183.242.38.218 (北京-北京)	35	建筑	9	8	7	6	8	4	9	5	5	6	7	9	8	2	4
14	2021/11/9 22:16:30	微信	112.49.197.216 (福建-福州)	35	地下工程	6	5	5	8	3	4	6	7	7	2	4	3	8	5	6
15	2021/11/10 6:05:23	微信	117.136.120.84 (上海-上海)	35	地下工程，桥梁隧道，轨道交通施工	9	7	6	5	7	4	9	8	9	8	7	4	3	6	5
16	2021/11/10 6:12:06	微信	223.104.146.123 (江苏-南通)	35	各类工程项目总承包	4	7	4	5	3	2	8	7	3	4	5	8	2	1	9
17	2021/11/10 7:14:30	微信	110.83.16.103 (福建-福州)	35	管理	9	7	9	8	5	4	7	6	9	8	7	6	5	4	3
18	2021/11/10 17:22:21	微信	101.82.146.242 (上海-上海)	20	土木工程	8	9	7	6	5	4	9	8	5	9	7	6	8	3	2
19	2021/11/10 19:18:17	微信	223.104.5.230 (上海-上海)	30	地下工程	8	9	4	7	6	3	8	9	2	4	8	6	9	5	3
20	2021/11/10 19:47:44	微信	223.104.5.195 (上海-上海)	31	地下空间	9	7	9	6	5	4	8	7	8	7	6	5	9	4	3
21	2021/11/10 20:08:06	微信	101.88.42.206 (上海-上海)	10	科研	6	9	9	8	7	6	4	5	5	9	4	2	8	6	3
22	2021/11/10 22:09:25	微信	119.236.8.218 (香港-未知)	20	土木	9	8	9	8	7	6	5	4	9	8	7	6	5	4	3

## Sheet: Layer_Id
No. expert	Natural environment (Ni)	Vulnerablity (Vi)	xi,k/xj,k				θk	Ck'=[xij,k]2*2
1	9	8	0	1.125	0.888889	0	1	0	1.125	0.888889	0
2	7	9	0	0.777778	1.28571	0	1	0	0.777778	1.28571	0
3	3	7	0	0.428571	2.33333	0	0.777778	0	0.333333	1.81481	0
4	9	6	0	1.5	0.666667	0	1	0	1.5	0.666667	0
5	7	8	0	0.875	1.14286	0	0.888889	0	0.777778	1.01587	0
6	4	5	0	0.8	1.25	0	0.555556	0	0.444444	0.694444	0
7	8	7	0	1.14286	0.875	0	0.888889	0	1.01587	0.777778	0
8	8	7	0	1.14286	0.875	0	0.888889	0	1.01587	0.777778	0
9	7	8	0	0.875	1.14286	0	0.888889	0	0.777778	1.01587	0
10	7	8	0	0.875	1.14286	0	0.888889	0	0.777778	1.01587	0
11	7	6	0	1.16667	0.857143	0	0.777778	0	0.907407	0.666667	0
12	7	6	0	1.16667	0.857143	0	0.777778	0	0.907407	0.666667	0
13	9	8	0	1.125	0.888889	0	1	0	1.125	0.888889	0
14	6	5	0	1.2	0.833333	0	0.666667	0	0.8	0.555556	0
15	9	7	0	1.28571	0.777778	0	1	0	1.28571	0.777778	0
16	4	7	0	0.571429	1.75	0	0.777778	0	0.444444	1.36111	0
17	9	7	0	1.28571	0.777778	0	1	0	1.28571	0.777778	0
18	8	9	0	0.888889	1.125	0	1	0	0.888889	1.125	0
19	8	9	0	0.888889	1.125	0	1	0	0.888889	1.125	0
20	9	7	0	1.28571	0.777778	0	1	0	1.28571	0.777778	0
21	6	9	0	0.666667	1.5	0	1	0	0.666667	1.5	0
22	9	8	0	1.125	0.888889	0	1	0	1.125	0.888889	0	Max(xij,k):		1.81481
							No. expert	Ck				Ckup				Ckdown
		Linguistic phrase			Grey interval number		1	0	0.619898	0.489796	0	0	0.75	0.5	0	0	0.5	0.25	0
							2	0	0.428571	0.708455	0	0	0.5	0.75	0	0	0.25	0.5	0
		Without impact			0	0	3	0	0.183673	1	0	0	0.25	1	0	0	0	1	0
		Low impact			0	0.25	4	0	0.826531	0.367347	0	0	1	0.5	0	0	0.75	0.25	0
		Medium low impact			0.25	0.5	5	0	0.428571	0.559767	0	0	0.5	0.75	0	0	0.25	0.5	0
		Medium high impact			0.5	0.75	6	0	0.244898	0.382653	0	0	0.25	0.5	0	0	0	0.25	0
		High impact			0.75	1	7	0	0.559767	0.428571	0	0	0.75	0.5	0	0	0.5	0.25	0
		Very high impact			1	1	8	0	0.559767	0.428571	0	0	0.75	0.5	0	0	0.5	0.25	0
							9	0	0.428571	0.559767	0	0	0.5	0.75	0	0	0.25	0.5	0
							10	0	0.428571	0.559767	0	0	0.5	0.75	0	0	0.25	0.5	0
							11	0	0.5	0.367347	0	0	0.75	0.5	0	0	0.5	0.25	0
							12	0	0.5	0.367347	0	0	0.75	0.5	0	0	0.5	0.25	0
							13	0	0.619898	0.489796	0	0	0.75	0.5	0	0	0.5	0.25	0
							14	0	0.440816	0.306122	0	0	0.5	0.5	0	0	0.25	0.25	0
							15	0	0.708455	0.428571	0	0	0.75	0.5	0	0	0.5	0.25	0
							16	0	0.244898	0.75	0	0	0.25	0.75	0	0	0	0.75	0
							17	0	0.708455	0.428571	0	0	0.75	0.5	0	0	0.5	0.25	0
							18	0	0.489796	0.619898	0	0	0.5	0.75	0	0	0.25	0.5	0
							19	0	0.489796	0.619898	0	0	0.5	0.75	0	0	0.25	0.5	0
							20	0	0.708455	0.428571	0	0	0.75	0.5	0	0	0.5	0.25	0
							21	0	0.367347	0.826531	0	0	0.5	1	0	0	0.25	0.75	0
							22	0	0.619898	0.489796	0	0	0.75	0.5	0	0	0.5	0.25	0
												Nup				Ndown
												0	0.602273	0.602273		0	0.352273
												0.625	0	0.625		0.397727	0
												Sij
												0	0.528939
												0.56896	0	0.56896
												Snor
												0	0.92966
												1	0
												E
												1	0
												0	1
												E-Snor
												1	-0.92966
												-1	1
												(E-Snor)-1
												14.2166	13.2166
												14.2166	14.2166
												Snor(E-Snor)-1		Di
												13.2166	13.2166	26.4333
												14.2166	13.2166	27.4333
												AHP		OUTPUT		ѡi
												1	0.963548			0.4932
												1.03783	1	MATLAB		0.5068

## Sheet: Layer_Ni
No. expert	Elevation (N1)	Slope (N2)	River density (N3)	River proximity (N4)	Precipitation (N5)	Surface runoff (N6)	θk	xi,k/xj,k
1	6	7	5	3	8	9	1	0	0.857143	1.2	2	0.75	0.666667	1.16667	0	1.4	2.33333	0.875	0.777778	0.833333	0.714286	0	1.66667	0.625	0.555556	0.5	0.428571	0.6	0	0.375	0.333333	1.33333	1.14286	1.6	2.66667	0	0.888889	1.5	1.28571	1.8	3	1.125	0
2	7	4	6	5	8	9	1	0	1.75	1.16667	1.4	0.875	0.777778	0.571429	0	0.666667	0.8	0.5	0.444444	0.857143	1.5	0	1.2	0.75	0.666667	0.714286	1.25	0.833333	0	0.625	0.555556	1.14286	2	1.33333	1.6	0	0.888889	1.28571	2.25	1.5	1.8	1.125	0
3	2	3	4	5	8	9	1	0	0.666667	0.5	0.4	0.25	0.222222	1.5	0	0.75	0.6	0.375	0.333333	2	1.33333	0	0.8	0.5	0.444444	2.5	1.66667	1.25	0	0.625	0.555556	4	2.66667	2	1.6	0	0.888889	4.5	3	2.25	1.8	1.125	0
4	7	6	3	2	9	8	1	0	1.16667	2.33333	3.5	0.777778	0.875	0.857143	0	2	3	0.666667	0.75	0.428571	0.5	0	1.5	0.333333	0.375	0.285714	0.333333	0.666667	0	0.222222	0.25	1.28571	1.5	3	4.5	0	1.125	1.14286	1.33333	2.66667	4	0.888889	0
5	4	5	6	7	9	8	1	0	0.8	0.666667	0.571429	0.444444	0.5	1.25	0	0.833333	0.714286	0.555556	0.625	1.5	1.2	0	0.857143	0.666667	0.75	1.75	1.4	1.16667	0	0.777778	0.875	2.25	1.8	1.5	1.28571	0	1.125	2	1.6	1.33333	1.14286	0.888889	0
6	6	4	5	3	7	8	0.888889	0	1.5	1.2	2	0.857143	0.75	0.666667	0	0.8	1.33333	0.571429	0.5	0.833333	1.25	0	1.66667	0.714286	0.625	0.5	0.75	0.6	0	0.428571	0.375	1.16667	1.75	1.4	2.33333	0	0.875	1.33333	2	1.6	2.66667	1.14286	0
7	4	5	6	7	9	8	1	0	0.8	0.666667	0.571429	0.444444	0.5	1.25	0	0.833333	0.714286	0.555556	0.625	1.5	1.2	0	0.857143	0.666667	0.75	1.75	1.4	1.16667	0	0.777778	0.875	2.25	1.8	1.5	1.28571	0	1.125	2	1.6	1.33333	1.14286	0.888889	0
8	6	5	4	3	2	1	0.666667	0	1.2	1.5	2	3	6	0.833333	0	1.25	1.66667	2.5	5	0.666667	0.8	0	1.33333	2	4	0.5	0.6	0.75	0	1.5	3	0.333333	0.4	0.5	0.666667	0	2	0.166667	0.2	0.25	0.333333	0.5	0
9	4	5	6	7	9	8	1	0	0.8	0.666667	0.571429	0.444444	0.5	1.25	0	0.833333	0.714286	0.555556	0.625	1.5	1.2	0	0.857143	0.666667	0.75	1.75	1.4	1.16667	0	0.777778	0.875	2.25	1.8	1.5	1.28571	0	1.125	2	1.6	1.33333	1.14286	0.888889	0
10	4	5	6	7	9	8	1	0	0.8	0.666667	0.571429	0.444444	0.5	1.25	0	0.833333	0.714286	0.555556	0.625	1.5	1.2	0	0.857143	0.666667	0.75	1.75	1.4	1.16667	0	0.777778	0.875	2.25	1.8	1.5	1.28571	0	1.125	2	1.6	1.33333	1.14286	0.888889	0
11	6	7	4	5	8	9	1	0	0.857143	1.5	1.2	0.75	0.666667	1.16667	0	1.75	1.4	0.875	0.777778	0.666667	0.571429	0	0.8	0.5	0.444444	0.833333	0.714286	1.25	0	0.625	0.555556	1.33333	1.14286	2	1.6	0	0.888889	1.5	1.28571	2.25	1.8	1.125	0
12	4	2	6	3	7	8	0.888889	0	2	0.666667	1.33333	0.571429	0.5	0.5	0	0.333333	0.666667	0.285714	0.25	1.5	3	0	2	0.857143	0.75	0.75	1.5	0.5	0	0.428571	0.375	1.75	3.5	1.16667	2.33333	0	0.875	2	4	1.33333	2.66667	1.14286	0
13	7	6	8	4	9	5	1	0	1.16667	0.875	1.75	0.777778	1.4	0.857143	0	0.75	1.5	0.666667	1.2	1.14286	1.33333	0	2	0.888889	1.6	0.571429	0.666667	0.5	0	0.444444	0.8	1.28571	1.5	1.125	2.25	0	1.8	0.714286	0.833333	0.625	1.25	0.555556	0
14	5	8	3	4	6	7	0.888889	0	0.625	1.66667	1.25	0.833333	0.714286	1.6	0	2.66667	2	1.33333	1.14286	0.6	0.375	0	0.75	0.5	0.428571	0.8	0.5	1.33333	0	0.666667	0.571429	1.2	0.75	2	1.5	0	0.857143	1.4	0.875	2.33333	1.75	1.16667	0
15	6	5	7	4	9	8	1	0	1.2	0.857143	1.5	0.666667	0.75	0.833333	0	0.714286	1.25	0.555556	0.625	1.16667	1.4	0	1.75	0.777778	0.875	0.666667	0.8	0.571429	0	0.444444	0.5	1.5	1.8	1.28571	2.25	0	1.125	1.33333	1.6	1.14286	2	0.888889	0
16	4	5	3	2	8	7	0.888889	0	0.8	1.33333	2	0.5	0.571429	1.25	0	1.66667	2.5	0.625	0.714286	0.75	0.6	0	1.5	0.375	0.428571	0.5	0.4	0.666667	0	0.25	0.285714	2	1.6	2.66667	4	0	1.14286	1.75	1.4	2.33333	3.5	0.875	0
17	9	8	5	4	7	6	1	0	1.125	1.8	2.25	1.28571	1.5	0.888889	0	1.6	2	1.14286	1.33333	0.555556	0.625	0	1.25	0.714286	0.833333	0.444444	0.5	0.8	0	0.571429	0.666667	0.777778	0.875	1.4	1.75	0	1.16667	0.666667	0.75	1.2	1.5	0.857143	0
18	7	6	5	4	9	8	1	0	1.16667	1.4	1.75	0.777778	0.875	0.857143	0	1.2	1.5	0.666667	0.75	0.714286	0.833333	0	1.25	0.555556	0.625	0.571429	0.666667	0.8	0	0.444444	0.5	1.28571	1.5	1.8	2.25	0	1.125	1.14286	1.33333	1.6	2	0.888889	0
19	4	7	6	3	8	9	1	0	0.571429	0.666667	1.33333	0.5	0.444444	1.75	0	1.16667	2.33333	0.875	0.777778	1.5	0.857143	0	2	0.75	0.666667	0.75	0.428571	0.5	0	0.375	0.333333	2	1.14286	1.33333	2.66667	0	0.888889	2.25	1.28571	1.5	3	1.125	0
20	9	6	5	4	8	7	1	0	1.5	1.8	2.25	1.125	1.28571	0.666667	0	1.2	1.5	0.75	0.857143	0.555556	0.833333	0	1.25	0.625	0.714286	0.444444	0.666667	0.8	0	0.5	0.571429	0.888889	1.33333	1.6	2	0	1.14286	0.777778	1.16667	1.4	1.75	0.875	0
21	9	8	7	6	4	5	1	0	1.125	1.28571	1.5	2.25	1.8	0.888889	0	1.14286	1.33333	2	1.6	0.777778	0.875	0	1.16667	1.75	1.4	0.666667	0.75	0.857143	0	1.5	1.2	0.444444	0.5	0.571429	0.666667	0	0.8	0.555556	0.625	0.714286	0.833333	1.25	0
22	9	8	7	6	5	4	1	0	1.125	1.28571	1.5	1.8	2.25	0.888889	0	1.14286	1.33333	1.6	2	0.777778	0.875	0	1.16667	1.4	1.75	0.666667	0.75	0.857143	0	1.2	1.5	0.555556	0.625	0.714286	0.833333	0	1.25	0.444444	0.5	0.571429	0.666667	0.8	0
							No. expert	Ck'=[xij,k]6*6
							1	0	0.857143	1.2	2	0.75	0.666667	1.16667	0	1.4	2.33333	0.875	0.777778	0.833333	0.714286	0	1.66667	0.625	0.555556	0.5	0.428571	0.6	0	0.375	0.333333	1.33333	1.14286	1.6	2.66667	0	0.888889	1.5	1.28571	1.8	3	1.125	0
							2	0	1.75	1.16667	1.4	0.875	0.777778	0.571429	0	0.666667	0.8	0.5	0.444444	0.857143	1.5	0	1.2	0.75	0.666667	0.714286	1.25	0.833333	0	0.625	0.555556	1.14286	2	1.33333	1.6	0	0.888889	1.28571	2.25	1.5	1.8	1.125	0
							3	0	0.666667	0.5	0.4	0.25	0.222222	1.5	0	0.75	0.6	0.375	0.333333	2	1.33333	0	0.8	0.5	0.444444	2.5	1.66667	1.25	0	0.625	0.555556	4	2.66667	2	1.6	0	0.888889	4.5	3	2.25	1.8	1.125	0
							4	0	1.16667	2.33333	3.5	0.777778	0.875	0.857143	0	2	3	0.666667	0.75	0.428571	0.5	0	1.5	0.333333	0.375	0.285714	0.333333	0.666667	0	0.222222	0.25	1.28571	1.5	3	4.5	0	1.125	1.14286	1.33333	2.66667	4	0.888889	0
							5	0	0.8	0.666667	0.571429	0.444444	0.5	1.25	0	0.833333	0.714286	0.555556	0.625	1.5	1.2	0	0.857143	0.666667	0.75	1.75	1.4	1.16667	0	0.777778	0.875	2.25	1.8	1.5	1.28571	0	1.125	2	1.6	1.33333	1.14286	0.888889	0
							6	0	1.33333	1.06667	1.77778	0.761905	0.666667	0.592593	0	0.711111	1.18519	0.507937	0.444444	0.740741	1.11111	0	1.48148	0.634921	0.555556	0.444444	0.666667	0.533333	0	0.380952	0.333333	1.03704	1.55556	1.24444	2.07407	0	0.777778	1.18519	1.77778	1.42222	2.37037	1.01587	0
							7	0	0.8	0.666667	0.571429	0.444444	0.5	1.25	0	0.833333	0.714286	0.555556	0.625	1.5	1.2	0	0.857143	0.666667	0.75	1.75	1.4	1.16667	0	0.777778	0.875	2.25	1.8	1.5	1.28571	0	1.125	2	1.6	1.33333	1.14286	0.888889	0
							8	0	0.8	1	1.33333	2	4	0.555556	0	0.833333	1.11111	1.66667	3.33333	0.444444	0.533333	0	0.888889	1.33333	2.66667	0.333333	0.4	0.5	0	1	2	0.222222	0.266667	0.333333	0.444444	0	1.33333	0.111111	0.133333	0.166667	0.222222	0.333333	0
							9	0	0.8	0.666667	0.571429	0.444444	0.5	1.25	0	0.833333	0.714286	0.555556	0.625	1.5	1.2	0	0.857143	0.666667	0.75	1.75	1.4	1.16667	0	0.777778	0.875	2.25	1.8	1.5	1.28571	0	1.125	2	1.6	1.33333	1.14286	0.888889	0
							10	0	0.8	0.666667	0.571429	0.444444	0.5	1.25	0	0.833333	0.714286	0.555556	0.625	1.5	1.2	0	0.857143	0.666667	0.75	1.75	1.4	1.16667	0	0.777778	0.875	2.25	1.8	1.5	1.28571	0	1.125	2	1.6	1.33333	1.14286	0.888889	0
							11	0	0.857143	1.5	1.2	0.75	0.666667	1.16667	0	1.75	1.4	0.875	0.777778	0.666667	0.571429	0	0.8	0.5	0.444444	0.833333	0.714286	1.25	0	0.625	0.555556	1.33333	1.14286	2	1.6	0	0.888889	1.5	1.28571	2.25	1.8	1.125	0
							12	0	1.77778	0.592593	1.18519	0.507937	0.444444	0.444444	0	0.296296	0.592593	0.253968	0.222222	1.33333	2.66667	0	1.77778	0.761905	0.666667	0.666667	1.33333	0.444444	0	0.380952	0.333333	1.55556	3.11111	1.03704	2.07407	0	0.777778	1.77778	3.55556	1.18519	2.37037	1.01587	0
							13	0	1.16667	0.875	1.75	0.777778	1.4	0.857143	0	0.75	1.5	0.666667	1.2	1.14286	1.33333	0	2	0.888889	1.6	0.571429	0.666667	0.5	0	0.444444	0.8	1.28571	1.5	1.125	2.25	0	1.8	0.714286	0.833333	0.625	1.25	0.555556	0
							14	0	0.555556	1.48148	1.11111	0.740741	0.634921	1.42222	0	2.37037	1.77778	1.18519	1.01587	0.533333	0.333333	0	0.666667	0.444444	0.380952	0.711111	0.444444	1.18519	0	0.592593	0.507937	1.06667	0.666667	1.77778	1.33333	0	0.761905	1.24444	0.777778	2.07407	1.55556	1.03704	0
							15	0	1.2	0.857143	1.5	0.666667	0.75	0.833333	0	0.714286	1.25	0.555556	0.625	1.16667	1.4	0	1.75	0.777778	0.875	0.666667	0.8	0.571429	0	0.444444	0.5	1.5	1.8	1.28571	2.25	0	1.125	1.33333	1.6	1.14286	2	0.888889	0
							16	0	0.711111	1.18519	1.77778	0.444444	0.507937	1.11111	0	1.48148	2.22222	0.555556	0.634921	0.666667	0.533333	0	1.33333	0.333333	0.380952	0.444444	0.355556	0.592593	0	0.222222	0.253968	1.77778	1.42222	2.37037	3.55556	0	1.01587	1.55556	1.24444	2.07407	3.11111	0.777778	0
							17	0	1.125	1.8	2.25	1.28571	1.5	0.888889	0	1.6	2	1.14286	1.33333	0.555556	0.625	0	1.25	0.714286	0.833333	0.444444	0.5	0.8	0	0.571429	0.666667	0.777778	0.875	1.4	1.75	0	1.16667	0.666667	0.75	1.2	1.5	0.857143	0
							18	0	1.16667	1.4	1.75	0.777778	0.875	0.857143	0	1.2	1.5	0.666667	0.75	0.714286	0.833333	0	1.25	0.555556	0.625	0.571429	0.666667	0.8	0	0.444444	0.5	1.28571	1.5	1.8	2.25	0	1.125	1.14286	1.33333	1.6	2	0.888889	0
							19	0	0.571429	0.666667	1.33333	0.5	0.444444	1.75	0	1.16667	2.33333	0.875	0.777778	1.5	0.857143	0	2	0.75	0.666667	0.75	0.428571	0.5	0	0.375	0.333333	2	1.14286	1.33333	2.66667	0	0.888889	2.25	1.28571	1.5	3	1.125	0
							20	0	1.5	1.8	2.25	1.125	1.28571	0.666667	0	1.2	1.5	0.75	0.857143	0.555556	0.833333	0	1.25	0.625	0.714286	0.444444	0.666667	0.8	0	0.5	0.571429	0.888889	1.33333	1.6	2	0	1.14286	0.777778	1.16667	1.4	1.75	0.875	0
							21	0	1.125	1.28571	1.5	2.25	1.8	0.888889	0	1.14286	1.33333	2	1.6	0.777778	0.875	0	1.16667	1.75	1.4	0.666667	0.75	0.857143	0	1.5	1.2	0.444444	0.5	0.571429	0.666667	0	0.8	0.555556	0.625	0.714286	0.833333	1.25	0
							22	0	1.125	1.28571	1.5	1.8	2.25	0.888889	0	1.14286	1.33333	1.6	2	0.777778	0.875	0	1.16667	1.4	1.75	0.666667	0.75	0.857143	0	1.2	1.5	0.555556	0.625	0.714286	0.833333	0	1.25	0.444444	0.5	0.571429	0.666667	0.8	0
		Linguistic phrase			Grey interval number		No. expert	Max(xij,k):		4.5	Ck
		Without impact			0	0	1	0	0.190476	0.266667	0.444444	0.166667	0.148148	0.259259	0	0.311111	0.518519	0.194444	0.17284	0.185185	0.15873	0	0.37037	0.138889	0.123457	0.111111	0.0952381	0.133333	0	0.0833333	0.0740741	0.296296	0.253968	0.355556	0.592593	0	0.197531	0.333333	0.285714	0.4	0.666667	0.25	0
		Low impact			0	0.25	2	0	0.388889	0.259259	0.311111	0.194444	0.17284	0.126984	0	0.148148	0.177778	0.111111	0.0987654	0.190476	0.333333	0	0.266667	0.166667	0.148148	0.15873	0.277778	0.185185	0	0.138889	0.123457	0.253968	0.444444	0.296296	0.355556	0	0.197531	0.285714	0.5	0.333333	0.4	0.25	0
		Medium low impact			0.25	0.5	3	0	0.148148	0.111111	0.0888889	0.0555556	0.0493827	0.333333	0	0.166667	0.133333	0.0833333	0.0740741	0.444444	0.296296	0	0.177778	0.111111	0.0987654	0.555556	0.37037	0.277778	0	0.138889	0.123457	0.888889	0.592593	0.444444	0.355556	0	0.197531	1	0.666667	0.5	0.4	0.25	0
		Medium high impact			0.5	0.75	4	0	0.259259	0.518519	0.777778	0.17284	0.194444	0.190476	0	0.444444	0.666667	0.148148	0.166667	0.0952381	0.111111	0	0.333333	0.0740741	0.0833333	0.0634921	0.0740741	0.148148	0	0.0493827	0.0555556	0.285714	0.333333	0.666667	1	0	0.25	0.253968	0.296296	0.592593	0.888889	0.197531	0
		High impact			0.75	1	5	0	0.177778	0.148148	0.126984	0.0987654	0.111111	0.277778	0	0.185185	0.15873	0.123457	0.138889	0.333333	0.266667	0	0.190476	0.148148	0.166667	0.388889	0.311111	0.259259	0	0.17284	0.194444	0.5	0.4	0.333333	0.285714	0	0.25	0.444444	0.355556	0.296296	0.253968	0.197531	0
		Very high impact			1	1	6	0	0.296296	0.237037	0.395062	0.169312	0.148148	0.131687	0	0.158025	0.263374	0.112875	0.0987654	0.164609	0.246914	0	0.329218	0.141093	0.123457	0.0987654	0.148148	0.118519	0	0.0846561	0.0740741	0.230453	0.345679	0.276543	0.460905	0	0.17284	0.263374	0.395062	0.316049	0.526749	0.22575	0
							7	0	0.177778	0.148148	0.126984	0.0987654	0.111111	0.277778	0	0.185185	0.15873	0.123457	0.138889	0.333333	0.266667	0	0.190476	0.148148	0.166667	0.388889	0.311111	0.259259	0	0.17284	0.194444	0.5	0.4	0.333333	0.285714	0	0.25	0.444444	0.355556	0.296296	0.253968	0.197531	0
							8	0	0.177778	0.222222	0.296296	0.444444	0.888889	0.123457	0	0.185185	0.246914	0.37037	0.740741	0.0987654	0.118519	0	0.197531	0.296296	0.592593	0.0740741	0.0888889	0.111111	0	0.222222	0.444444	0.0493827	0.0592593	0.0740741	0.0987654	0	0.296296	0.0246914	0.0296296	0.037037	0.0493827	0.0740741	0
							9	0	0.177778	0.148148	0.126984	0.0987654	0.111111	0.277778	0	0.185185	0.15873	0.123457	0.138889	0.333333	0.266667	0	0.190476	0.148148	0.166667	0.388889	0.311111	0.259259	0	0.17284	0.194444	0.5	0.4	0.333333	0.285714	0	0.25	0.444444	0.355556	0.296296	0.253968	0.197531	0
							10	0	0.177778	0.148148	0.126984	0.0987654	0.111111	0.277778	0	0.185185	0.15873	0.123457	0.138889	0.333333	0.266667	0	0.190476	0.148148	0.166667	0.388889	0.311111	0.259259	0	0.17284	0.194444	0.5	0.4	0.333333	0.285714	0	0.25	0.444444	0.355556	0.296296	0.253968	0.197531	0
							11	0	0.190476	0.333333	0.266667	0.166667	0.148148	0.259259	0	0.388889	0.311111	0.194444	0.17284	0.148148	0.126984	0	0.177778	0.111111	0.0987654	0.185185	0.15873	0.277778	0	0.138889	0.123457	0.296296	0.253968	0.444444	0.355556	0	0.197531	0.333333	0.285714	0.5	0.4	0.25	0
Nup							12	0	0.395062	0.131687	0.263374	0.112875	0.0987654	0.0987654	0	0.0658436	0.131687	0.0564374	0.0493827	0.296296	0.592593	0	0.395062	0.169312	0.148148	0.148148	0.296296	0.0987654	0	0.0846561	0.0740741	0.345679	0.691358	0.230453	0.460905	0	0.17284	0.395062	0.790123	0.263374	0.526749	0.22575	0
0	0.340909	0.386364	0.454545	0.295455	0.340909	0.454545	13	0	0.259259	0.194444	0.388889	0.17284	0.311111	0.190476	0	0.166667	0.333333	0.148148	0.266667	0.253968	0.296296	0	0.444444	0.197531	0.355556	0.126984	0.148148	0.111111	0	0.0987654	0.177778	0.285714	0.333333	0.25	0.5	0	0.4	0.15873	0.185185	0.138889	0.277778	0.123457	0
0.352273	0	0.386364	0.443182	0.306818	0.318182	0.443182	14	0	0.123457	0.329218	0.246914	0.164609	0.141093	0.316049	0	0.526749	0.395062	0.263374	0.22575	0.118519	0.0740741	0	0.148148	0.0987654	0.0846561	0.158025	0.0987654	0.263374	0	0.131687	0.112875	0.237037	0.148148	0.395062	0.296296	0	0.169312	0.276543	0.17284	0.460905	0.345679	0.230453	0
0.352273	0.363636	0	0.409091	0.284091	0.306818	0.409091	15	0	0.266667	0.190476	0.333333	0.148148	0.166667	0.185185	0	0.15873	0.277778	0.123457	0.138889	0.259259	0.311111	0	0.388889	0.17284	0.194444	0.148148	0.177778	0.126984	0	0.0987654	0.111111	0.333333	0.4	0.285714	0.5	0	0.25	0.296296	0.355556	0.253968	0.444444	0.197531	0
0.318182	0.329545	0.329545	0	0.272727	0.284091	0.329545	16	0	0.158025	0.263374	0.395062	0.0987654	0.112875	0.246914	0	0.329218	0.493827	0.123457	0.141093	0.148148	0.118519	0	0.296296	0.0740741	0.0846561	0.0987654	0.0790123	0.131687	0	0.0493827	0.0564374	0.395062	0.316049	0.526749	0.790123	0	0.22575	0.345679	0.276543	0.460905	0.691358	0.17284	0
0.443182	0.465909	0.465909	0.534091	0	0.306818	0.534091	17	0	0.25	0.4	0.5	0.285714	0.333333	0.197531	0	0.355556	0.444444	0.253968	0.296296	0.123457	0.138889	0	0.277778	0.15873	0.185185	0.0987654	0.111111	0.177778	0	0.126984	0.148148	0.17284	0.194444	0.311111	0.388889	0	0.259259	0.148148	0.166667	0.266667	0.333333	0.190476	0
0.454545	0.465909	0.465909	0.545455	0.261364	0	0.545455	18	0	0.259259	0.311111	0.388889	0.17284	0.194444	0.190476	0	0.266667	0.333333	0.148148	0.166667	0.15873	0.185185	0	0.277778	0.123457	0.138889	0.126984	0.148148	0.177778	0	0.0987654	0.111111	0.285714	0.333333	0.4	0.5	0	0.25	0.253968	0.296296	0.355556	0.444444	0.197531	0
Ndown							19	0	0.126984	0.148148	0.296296	0.111111	0.0987654	0.388889	0	0.259259	0.518519	0.194444	0.17284	0.333333	0.190476	0	0.444444	0.166667	0.148148	0.166667	0.0952381	0.111111	0	0.0833333	0.0740741	0.444444	0.253968	0.296296	0.592593	0	0.197531	0.5	0.285714	0.333333	0.666667	0.25	0
0	0.125	0.136364	0.227273	0.0681818	0.102273		20	0	0.333333	0.4	0.5	0.25	0.285714	0.148148	0	0.266667	0.333333	0.166667	0.190476	0.123457	0.185185	0	0.277778	0.138889	0.15873	0.0987654	0.148148	0.177778	0	0.111111	0.126984	0.197531	0.296296	0.355556	0.444444	0	0.253968	0.17284	0.259259	0.311111	0.388889	0.194444	0
0.102273	0	0.136364	0.193182	0.0568182	0.0681818		21	0	0.25	0.285714	0.333333	0.5	0.4	0.197531	0	0.253968	0.296296	0.444444	0.355556	0.17284	0.194444	0	0.259259	0.388889	0.311111	0.148148	0.166667	0.190476	0	0.333333	0.266667	0.0987654	0.111111	0.126984	0.148148	0	0.177778	0.123457	0.138889	0.15873	0.185185	0.277778	0
0.102273	0.113636	0	0.159091	0.0340909	0.0568182		22	0	0.25	0.285714	0.333333	0.4	0.5	0.197531	0	0.253968	0.296296	0.355556	0.444444	0.17284	0.194444	0	0.259259	0.311111	0.388889	0.148148	0.166667	0.190476	0	0.266667	0.333333	0.123457	0.138889	0.15873	0.185185	0	0.277778	0.0987654	0.111111	0.126984	0.148148	0.177778	0
0.0681818	0.0795455	0.0795455	0	0.0227273	0.0340909		No. expert	Ckup
0.238636	0.215909	0.227273	0.329545	0	0.136364		1	0	0.25	0.5	0.5	0.25	0.25	0.5	0	0.5	0.75	0.25	0.25	0.25	0.25	0	0.5	0.25	0.25	0.25	0.25	0.25	0	0.25	0.25	0.5	0.5	0.5	0.75	0	0.25	0.5	0.5	0.5	0.75	0.25	0
0.227273	0.227273	0.238636	0.295455	0.0681818	0		2	0	0.5	0.5	0.5	0.25	0.25	0.25	0	0.25	0.25	0.25	0.25	0.25	0.5	0	0.5	0.25	0.25	0.25	0.5	0.25	0	0.25	0.25	0.5	0.5	0.5	0.5	0	0.25	0.5	0.5	0.5	0.5	0.25	0
Sij							3	0	0.25	0.25	0.25	0.25	0.25	0.5	0	0.25	0.25	0.25	0.25	0.5	0.5	0	0.25	0.25	0.25	0.75	0.5	0.5	0	0.25	0.25	1	0.75	0.5	0.5	0	0.25	1	0.75	0.5	0.5	0.25	0
0	0.234784	0.27346	0.378788	0.166667	0.219635	1.27333	4	0	0.5	0.75	1	0.25	0.25	0.25	0	0.5	0.75	0.25	0.25	0.25	0.25	0	0.5	0.25	0.25	0.25	0.25	0.25	0	0.25	0.25	0.5	0.5	0.75	1	0	0.25	0.5	0.5	0.75	1	0.25	0
0.229322	0	0.275708	0.353018	0.167474	0.182936	1.20846	5	0	0.25	0.25	0.25	0.25	0.25	0.5	0	0.25	0.25	0.25	0.25	0.5	0.5	0	0.25	0.25	0.25	0.5	0.5	0.5	0	0.25	0.25	0.5	0.5	0.5	0.5	0	0.25	0.5	0.5	0.5	0.5	0.25	0
0.235893	0.251567	0	0.314263	0.14185	0.173197	1.11677	6	0	0.5	0.25	0.5	0.25	0.25	0.25	0	0.25	0.5	0.25	0.25	0.25	0.25	0	0.5	0.25	0.25	0.25	0.25	0.25	0	0.25	0.25	0.25	0.5	0.5	0.5	0	0.25	0.5	0.5	0.5	0.75	0.25	0
0.205437	0.221702	0.221702	0	0.140374	0.15664	0.945856	7	0	0.25	0.25	0.25	0.25	0.25	0.5	0	0.25	0.25	0.25	0.25	0.5	0.5	0	0.25	0.25	0.25	0.5	0.5	0.5	0	0.25	0.25	0.5	0.5	0.5	0.5	0	0.25	0.5	0.5	0.5	0.5	0.25	0
0.361364	0.36446	0.371156	0.477448	0	0.210594	1.78502	8	0	0.25	0.25	0.5	0.5	1	0.25	0	0.25	0.25	0.5	0.75	0.25	0.25	0	0.25	0.5	0.75	0.25	0.25	0.25	0	0.25	0.5	0.25	0.25	0.25	0.25	0	0.5	0.25	0.25	0.25	0.25	0.25	0
0.360963	0.369071	0.375668	0.466883	0.136538	0	1.70912	9	0	0.25	0.25	0.25	0.25	0.25	0.5	0	0.25	0.25	0.25	0.25	0.5	0.5	0	0.25	0.25	0.25	0.5	0.5	0.5	0	0.25	0.25	0.5	0.5	0.5	0.5	0	0.25	0.5	0.5	0.5	0.5	0.25	0
1.39298	1.44158	1.5177	1.9904	0.752903	0.943002	1.9904	10	0	0.25	0.25	0.25	0.25	0.25	0.5	0	0.25	0.25	0.25	0.25	0.5	0.5	0	0.25	0.25	0.25	0.5	0.5	0.5	0	0.25	0.25	0.5	0.5	0.5	0.5	0	0.25	0.5	0.5	0.5	0.5	0.25	0
Snor							11	0	0.25	0.5	0.5	0.25	0.25	0.5	0	0.5	0.5	0.25	0.25	0.25	0.25	0	0.25	0.25	0.25	0.25	0.25	0.5	0	0.25	0.25	0.5	0.5	0.5	0.5	0	0.25	0.5	0.5	0.5	0.5	0.25	0
0	0.117958	0.13739	0.190307	0.0837353	0.110347		12	0	0.5	0.25	0.5	0.25	0.25	0.25	0	0.25	0.25	0.25	0.25	0.5	0.75	0	0.5	0.25	0.25	0.25	0.5	0.25	0	0.25	0.25	0.5	0.75	0.25	0.5	0	0.25	0.5	1	0.5	0.75	0.25	0
0.115214	0	0.138519	0.17736	0.0841408	0.0919091		13	0	0.5	0.25	0.5	0.25	0.5	0.25	0	0.25	0.5	0.25	0.5	0.5	0.5	0	0.5	0.25	0.5	0.25	0.25	0.25	0	0.25	0.25	0.5	0.5	0.25	0.5	0	0.5	0.25	0.25	0.25	0.5	0.25	0
0.118516	0.12639	0	0.15789	0.0712669	0.0870164		14	0	0.25	0.5	0.25	0.25	0.25	0.5	0	0.75	0.5	0.5	0.25	0.25	0.25	0	0.25	0.25	0.25	0.25	0.25	0.5	0	0.25	0.25	0.25	0.25	0.5	0.5	0	0.25	0.5	0.25	0.5	0.5	0.25	0
0.103214	0.111386	0.111386	0	0.0705257	0.0786977		15	0	0.5	0.25	0.5	0.25	0.25	0.25	0	0.25	0.5	0.25	0.25	0.5	0.5	0	0.5	0.25	0.25	0.25	0.25	0.25	0	0.25	0.25	0.5	0.5	0.5	0.5	0	0.25	0.5	0.5	0.5	0.5	0.25	0
0.181553	0.183109	0.186473	0.239875	0	0.105805		16	0	0.25	0.5	0.5	0.25	0.25	0.25	0	0.5	0.5	0.25	0.25	0.25	0.25	0	0.5	0.25	0.25	0.25	0.25	0.25	0	0.25	0.25	0.5	0.5	0.75	1	0	0.25	0.5	0.5	0.5	0.75	0.25	0
0.181352	0.185426	0.18874	0.234568	0.0685985	0		17	0	0.25	0.5	0.5	0.5	0.5	0.25	0	0.5	0.5	0.5	0.5	0.25	0.25	0	0.5	0.25	0.25	0.25	0.25	0.25	0	0.25	0.25	0.25	0.25	0.5	0.5	0	0.5	0.25	0.25	0.5	0.5	0.25	0
E							18	0	0.5	0.5	0.5	0.25	0.25	0.25	0	0.5	0.5	0.25	0.25	0.25	0.25	0	0.5	0.25	0.25	0.25	0.25	0.25	0	0.25	0.25	0.5	0.5	0.5	0.5	0	0.25	0.5	0.5	0.5	0.5	0.25	0
1	0	0	0	0	0		19	0	0.25	0.25	0.5	0.25	0.25	0.5	0	0.5	0.75	0.25	0.25	0.5	0.25	0	0.5	0.25	0.25	0.25	0.25	0.25	0	0.25	0.25	0.5	0.5	0.5	0.75	0	0.25	0.5	0.5	0.5	0.75	0.25	0
0	1	0	0	0	0		20	0	0.5	0.5	0.5	0.25	0.5	0.25	0	0.5	0.5	0.25	0.25	0.25	0.25	0	0.5	0.25	0.25	0.25	0.25	0.25	0	0.25	0.25	0.25	0.5	0.5	0.5	0	0.5	0.25	0.5	0.5	0.5	0.25	0
0	0	1	0	0	0		21	0	0.25	0.5	0.5	0.5	0.5	0.25	0	0.5	0.5	0.5	0.5	0.25	0.25	0	0.5	0.5	0.5	0.25	0.25	0.25	0	0.5	0.5	0.25	0.25	0.25	0.25	0	0.25	0.25	0.25	0.25	0.25	0.5	0
0	0	0	1	0	0		22	0	0.25	0.5	0.5	0.5	0.5	0.25	0	0.5	0.5	0.5	0.5	0.25	0.25	0	0.5	0.5	0.5	0.25	0.25	0.25	0	0.5	0.5	0.25	0.25	0.25	0.25	0	0.5	0.25	0.25	0.25	0.25	0.25	0
0	0	0	0	1	0		No. expert	Ckdown
0	0	0	0	0	1		1	0	0	0.25	0.25	0	0	0.25	0	0.25	0.5	0	0	0	0	0	0.25	0	0	0	0	0	0	0	0	0.25	0.25	0.25	0.5	0	0	0.25	0.25	0.25	0.5	0.25	0
E-Snor							2	0	0.25	0.25	0.25	0	0	0	0	0	0	0	0	0	0.25	0	0.25	0	0	0	0.25	0	0	0	0	0.25	0.25	0.25	0.25	0	0	0.25	0.5	0.25	0.25	0.25	0
1	-0.117958	-0.13739	-0.190307	-0.0837353	-0.110347		3	0	0	0	0	0	0	0.25	0	0	0	0	0	0.25	0.25	0	0	0	0	0.5	0.25	0.25	0	0	0	0.75	0.5	0.25	0.25	0	0	1	0.5	0.5	0.25	0.25	0
-0.115214	1	-0.138519	-0.17736	-0.0841408	-0.0919091		4	0	0.25	0.5	0.75	0	0	0	0	0.25	0.5	0	0	0	0	0	0.25	0	0	0	0	0	0	0	0	0.25	0.25	0.5	1	0	0.25	0.25	0.25	0.5	0.75	0	0
-0.118516	-0.12639	1	-0.15789	-0.0712669	-0.0870164		5	0	0	0	0	0	0	0.25	0	0	0	0	0	0.25	0.25	0	0	0	0	0.25	0.25	0.25	0	0	0	0.5	0.25	0.25	0.25	0	0.25	0.25	0.25	0.25	0.25	0	0
-0.103214	-0.111386	-0.111386	1	-0.0705257	-0.0786977		6	0	0.25	0	0.25	0	0	0	0	0	0.25	0	0	0	0	0	0.25	0	0	0	0	0	0	0	0	0	0.25	0.25	0.25	0	0	0.25	0.25	0.25	0.5	0	0
-0.181553	-0.183109	-0.186473	-0.239875	1	-0.105805		7	0	0	0	0	0	0	0.25	0	0	0	0	0	0.25	0.25	0	0	0	0	0.25	0.25	0.25	0	0	0	0.5	0.25	0.25	0.25	0	0.25	0.25	0.25	0.25	0.25	0	0
-0.181352	-0.185426	-0.18874	-0.234568	-0.0685985	1		8	0	0	0	0.25	0.25	0.75	0	0	0	0	0.25	0.5	0	0	0	0	0.25	0.5	0	0	0	0	0	0.25	0	0	0	0	0	0.25	0	0	0	0	0	0
(E-Snor)-1							9	0	0	0	0	0	0	0.25	0	0	0	0	0	0.25	0.25	0	0	0	0	0.25	0.25	0.25	0	0	0	0.5	0.25	0.25	0.25	0	0.25	0.25	0.25	0.25	0.25	0	0
1.20495	0.318111	0.343654	0.446412	0.200682	0.248468		10	0	0	0	0	0	0	0.25	0	0	0	0	0	0.25	0.25	0	0	0	0	0.25	0.25	0.25	0	0	0	0.5	0.25	0.25	0.25	0	0.25	0.25	0.25	0.25	0.25	0	0
0.298146	1.20212	0.333664	0.422547	0.195218	0.226328		11	0	0	0.25	0.25	0	0	0.25	0	0.25	0.25	0	0	0	0	0	0	0	0	0	0	0.25	0	0	0	0.25	0.25	0.25	0.25	0	0	0.25	0.25	0.5	0.25	0.25	0
0.287465	0.300508	1.19765	0.389448	0.17678	0.212908		12	0	0.25	0	0.25	0	0	0	0	0	0	0	0	0.25	0.5	0	0.25	0	0	0	0.25	0	0	0	0	0.25	0.5	0	0.25	0	0	0.25	0.75	0.25	0.5	0	0
0.252861	0.265285	0.273545	1.22168	0.162141	0.189386		13	0	0.25	0	0.25	0	0.25	0	0	0	0.25	0	0.25	0.25	0.25	0	0.25	0	0.25	0	0	0	0	0	0	0.25	0.25	0.25	0.5	0	0.25	0	0	0	0.25	0	0
0.431735	0.443034	0.459616	0.583278	1.16775	0.29781		14	0	0	0.25	0	0	0	0.25	0	0.5	0.25	0.25	0	0	0	0	0	0	0	0	0	0.25	0	0	0	0	0	0.25	0.25	0	0	0.25	0	0.25	0.25	0	0
0.416989	0.42993	0.44593	0.559391	0.224097	1.19206		15	0	0.25	0	0.25	0	0	0	0	0	0.25	0	0	0.25	0.25	0	0.25	0	0	0	0	0	0	0	0	0.25	0.25	0.25	0.5	0	0.25	0.25	0.25	0.25	0.25	0	0
Snor(E-Snor)-1						Di	16	0	0	0.25	0.25	0	0	0	0	0.25	0.25	0	0	0	0	0	0.25	0	0	0	0	0	0	0	0	0.25	0.25	0.5	0.75	0	0	0.25	0.25	0.25	0.5	0	0
0.20495	0.318111	0.343654	0.446412	0.200682	0.248468	1.76228	17	0	0.25	0.25	0.5	0.25	0.25	0	0	0.25	0.25	0.25	0.25	0	0	0	0.25	0	0	0	0	0	0	0	0	0	0	0.25	0.25	0	0.25	0	0	0.25	0.25	0	0
0.298146	0.20212	0.333664	0.422547	0.195218	0.226328	1.67802	18	0	0.25	0.25	0.25	0	0	0	0	0.25	0.25	0	0	0	0	0	0.25	0	0	0	0	0	0	0	0	0.25	0.25	0.25	0.5	0	0.25	0.25	0.25	0.25	0.25	0	0
0.287465	0.300508	0.197649	0.389448	0.17678	0.212908	1.56476	19	0	0	0	0.25	0	0	0.25	0	0.25	0.5	0	0	0.25	0	0	0.25	0	0	0	0	0	0	0	0	0.25	0.25	0.25	0.5	0	0	0.5	0.25	0.25	0.5	0.25	0
0.252861	0.265285	0.273545	0.221679	0.162141	0.189386	1.3649	20	0	0.25	0.25	0.5	0.25	0.25	0	0	0.25	0.25	0	0	0	0	0	0.25	0	0	0	0	0	0	0	0	0	0.25	0.25	0.25	0	0.25	0	0.25	0.25	0.25	0	0
0.431735	0.443034	0.459616	0.583278	0.167749	0.29781	2.38322	21	0	0.25	0.25	0.25	0.5	0.25	0	0	0.25	0.25	0.25	0.25	0	0	0	0.25	0.25	0.25	0	0	0	0	0.25	0.25	0	0	0	0	0	0	0	0	0	0	0.25	0
0.416989	0.42993	0.44593	0.559391	0.224097	0.192065	2.2684	22	0	0.25	0.25	0.25	0.25	0.5	0	0	0.25	0.25	0.25	0.25	0	0	0	0.25	0.25	0.25	0	0	0	0	0.25	0.25	0	0	0	0	0	0.25	0	0	0	0	0	0
AHP						OUTPUT		ѡi
1	1.05021	1.12623	1.29114	0.739452	0.77688			0.16
0.95219	1	1.07238	1.22941	0.704098	0.739737			0.1523
0.887918	0.932501	1	1.14643	0.656573	0.689806			0.142
0.774507	0.813396	0.872273	1	0.572711	0.601699	MATLAB		0.1236
1.35235	1.42026	1.52306	1.74608	1	1.05062			0.2163
1.2872	1.35183	1.44968	1.66196	0.951822	1			0.2058

## Sheet: Layer_Vi
No. expert	Land use type (V1)	Population density (V2)	Metro line density (V3)	Metro line proximity (V4)	Location of metro station (V5)	Road network density (V6)	Road network proximity (V7)	θk	xi,k/xj,k
1	8	9	6	5	7	2	1	1	0	0.888889	1.33333	1.6	1.14286	4	8	1.125	0	1.5	1.8	1.28571	4.5	9	0.75	0.666667	0	1.2	0.857143	3	6	0.625	0.555556	0.833333	0	0.714286	2.5	5	0.875	0.777778	1.16667	1.4	0	3.5	7	0.25	0.222222	0.333333	0.4	0.285714	0
2	6	9	8	7	5	4	3	1	0	0.666667	0.75	0.857143	1.2	1.5	2	1.5	0	1.125	1.28571	1.8	2.25	3	1.33333	0.888889	0	1.14286	1.6	2	2.66667	1.16667	0.777778	0.875	0	1.4	1.75	2.33333	0.833333	0.555556	0.625	0.714286	0	1.25	1.66667	0.666667	0.444444	0.5	0.571429	0.8	0
3	7	6	2	1	5	3	4	0.777778	0	1.16667	3.5	7	1.4	2.33333	1.75	0.857143	0	3	6	1.2	2	1.5	0.285714	0.333333	0	2	0.4	0.666667	0.5	0.142857	0.166667	0.5	0	0.2	0.333333	0.25	0.714286	0.833333	2.5	5	0	1.66667	1.25	0.428571	0.5	1.5	3	0.6	0
4	7	2	3	9	5	8	6	1	0	3.5	2.33333	0.777778	1.4	0.875	1.16667	0.285714	0	0.666667	0.222222	0.4	0.25	0.333333	0.428571	1.5	0	0.333333	0.6	0.375	0.5	1.28571	4.5	3	0	1.8	1.125	1.5	0.714286	2.5	1.66667	0.555556	0	0.625	0.833333	1.14286	4	2.66667	0.888889	1.6	0
5	8	9	7	6	5	4	3	1	0	0.888889	1.14286	1.33333	1.6	2	2.66667	1.125	0	1.28571	1.5	1.8	2.25	3	0.875	0.777778	0	1.16667	1.4	1.75	2.33333	0.75	0.666667	0.857143	0	1.2	1.5	2	0.625	0.555556	0.714286	0.833333	0	1.25	1.66667	0.5	0.444444	0.571429	0.666667	0.8	0
6	8	4	3	2	9	5	6	1	0	2	2.66667	4	0.888889	1.6	1.33333	0.5	0	1.33333	2	0.444444	0.8	0.666667	0.375	0.75	0	1.5	0.333333	0.6	0.5	0.25	0.5	0.666667	0	0.222222	0.4	0.333333	1.125	2.25	3	4.5	0	1.8	1.5	0.625	1.25	1.66667	2.5	0.555556	0
7	3	4	9	8	7	6	5	1	0	0.75	0.333333	0.375	0.428571	0.5	0.6	1.33333	0	0.444444	0.5	0.571429	0.666667	0.8	3	2.25	0	1.125	1.28571	1.5	1.8	2.66667	2	0.888889	0	1.14286	1.33333	1.6	2.33333	1.75	0.777778	0.875	0	1.16667	1.4	2	1.5	0.666667	0.75	0.857143	0
8	4	6	8	5	7	3	2	0.888889	0	0.666667	0.5	0.8	0.571429	1.33333	2	1.5	0	0.75	1.2	0.857143	2	3	2	1.33333	0	1.6	1.14286	2.66667	4	1.25	0.833333	0.625	0	0.714286	1.66667	2.5	1.75	1.16667	0.875	1.4	0	2.33333	3.5	0.75	0.5	0.375	0.6	0.428571	0
9	3	4	5	6	7	8	9	1	0	0.75	0.6	0.5	0.428571	0.375	0.333333	1.33333	0	0.8	0.666667	0.571429	0.5	0.444444	1.66667	1.25	0	0.833333	0.714286	0.625	0.555556	2	1.5	1.2	0	0.857143	0.75	0.666667	2.33333	1.75	1.4	1.16667	0	0.875	0.777778	2.66667	2	1.6	1.33333	1.14286	0
10	3	4	5	6	9	7	8	1	0	0.75	0.6	0.5	0.333333	0.428571	0.375	1.33333	0	0.8	0.666667	0.444444	0.571429	0.5	1.66667	1.25	0	0.833333	0.555556	0.714286	0.625	2	1.5	1.2	0	0.666667	0.857143	0.75	3	2.25	1.8	1.5	0	1.28571	1.125	2.33333	1.75	1.4	1.16667	0.777778	0
11	6	7	5	4	3	2	1	0.777778	0	0.857143	1.2	1.5	2	3	6	1.16667	0	1.4	1.75	2.33333	3.5	7	0.833333	0.714286	0	1.25	1.66667	2.5	5	0.666667	0.571429	0.8	0	1.33333	2	4	0.5	0.428571	0.6	0.75	0	1.5	3	0.333333	0.285714	0.4	0.5	0.666667	0
12	7	4	2	6	3	5	1	0.777778	0	1.75	3.5	1.16667	2.33333	1.4	7	0.571429	0	2	0.666667	1.33333	0.8	4	0.285714	0.5	0	0.333333	0.666667	0.4	2	0.857143	1.5	3	0	2	1.2	6	0.428571	0.75	1.5	0.5	0	0.6	3	0.714286	1.25	2.5	0.833333	1.66667	0
13	5	6	7	9	8	2	4	1	0	0.833333	0.714286	0.555556	0.625	2.5	1.25	1.2	0	0.857143	0.666667	0.75	3	1.5	1.4	1.16667	0	0.777778	0.875	3.5	1.75	1.8	1.5	1.28571	0	1.125	4.5	2.25	1.6	1.33333	1.14286	0.888889	0	4	2	0.4	0.333333	0.285714	0.222222	0.25	0
14	7	2	4	3	8	5	6	0.888889	0	3.5	1.75	2.33333	0.875	1.4	1.16667	0.285714	0	0.5	0.666667	0.25	0.4	0.333333	0.571429	2	0	1.33333	0.5	0.8	0.666667	0.428571	1.5	0.75	0	0.375	0.6	0.5	1.14286	4	2	2.66667	0	1.6	1.33333	0.714286	2.5	1.25	1.66667	0.625	0
15	9	8	7	4	3	6	5	1	0	1.125	1.28571	2.25	3	1.5	1.8	0.888889	0	1.14286	2	2.66667	1.33333	1.6	0.777778	0.875	0	1.75	2.33333	1.16667	1.4	0.444444	0.5	0.571429	0	1.33333	0.666667	0.8	0.333333	0.375	0.428571	0.75	0	0.5	0.6	0.666667	0.75	0.857143	1.5	2	0
16	3	4	5	8	2	1	9	1	0	0.75	0.6	0.375	1.5	3	0.333333	1.33333	0	0.8	0.5	2	4	0.444444	1.66667	1.25	0	0.625	2.5	5	0.555556	2.66667	2	1.6	0	4	8	0.888889	0.666667	0.5	0.4	0.25	0	2	0.222222	0.333333	0.25	0.2	0.125	0.5	0
17	9	8	7	6	5	4	3	1	0	1.125	1.28571	1.5	1.8	2.25	3	0.888889	0	1.14286	1.33333	1.6	2	2.66667	0.777778	0.875	0	1.16667	1.4	1.75	2.33333	0.666667	0.75	0.857143	0	1.2	1.5	2	0.555556	0.625	0.714286	0.833333	0	1.25	1.66667	0.444444	0.5	0.571429	0.666667	0.8	0
18	5	9	7	6	8	3	2	1	0	0.555556	0.714286	0.833333	0.625	1.66667	2.5	1.8	0	1.28571	1.5	1.125	3	4.5	1.4	0.777778	0	1.16667	0.875	2.33333	3.5	1.2	0.666667	0.857143	0	0.75	2	3	1.6	0.888889	1.14286	1.33333	0	2.66667	4	0.6	0.333333	0.428571	0.5	0.375	0
19	2	4	8	6	9	5	3	1	0	0.5	0.25	0.333333	0.222222	0.4	0.666667	2	0	0.5	0.666667	0.444444	0.8	1.33333	4	2	0	1.33333	0.888889	1.6	2.66667	3	1.5	0.75	0	0.666667	1.2	2	4.5	2.25	1.125	1.5	0	1.8	3	2.5	1.25	0.625	0.833333	0.555556	0
20	8	7	6	5	9	4	3	1	0	1.14286	1.33333	1.6	0.888889	2	2.66667	0.875	0	1.16667	1.4	0.777778	1.75	2.33333	0.75	0.857143	0	1.2	0.666667	1.5	2	0.625	0.714286	0.833333	0	0.555556	1.25	1.66667	1.125	1.28571	1.5	1.8	0	2.25	3	0.5	0.571429	0.666667	0.8	0.444444	0
21	5	9	4	2	8	6	3	1	0	0.555556	1.25	2.5	0.625	0.833333	1.66667	1.8	0	2.25	4.5	1.125	1.5	3	0.8	0.444444	0	2	0.5	0.666667	1.33333	0.4	0.222222	0.5	0	0.25	0.333333	0.666667	1.6	0.888889	2	4	0	1.33333	2.66667	1.2	0.666667	1.5	3	0.75	0
22	9	8	7	6	5	4	3	1	0	1.125	1.28571	1.5	1.8	2.25	3	0.888889	0	1.14286	1.33333	1.6	2	2.66667	0.777778	0.875	0	1.16667	1.4	1.75	2.33333	0.666667	0.75	0.857143	0	1.2	1.5	2	0.555556	0.625	0.714286	0.833333	0	1.25	1.66667	0.444444	0.5	0.571429	0.666667	0.8	0
								No. expert	Ck'=[xij,k]7*7
								1	0	0.888889	1.33333	1.6	1.14286	4	8	1.125	0	1.5	1.8	1.28571	4.5	9	0.75	0.666667	0	1.2	0.857143	3	6	0.625	0.555556	0.833333	0	0.714286	2.5	5	0.875	0.777778	1.16667	1.4	0	3.5	7	0.25	0.222222	0.333333	0.4	0.285714	0
								2	0	0.666667	0.75	0.857143	1.2	1.5	2	1.5	0	1.125	1.28571	1.8	2.25	3	1.33333	0.888889	0	1.14286	1.6	2	2.66667	1.16667	0.777778	0.875	0	1.4	1.75	2.33333	0.833333	0.555556	0.625	0.714286	0	1.25	1.66667	0.666667	0.444444	0.5	0.571429	0.8	0
								3	0	0.907407	2.72222	5.44444	1.08889	1.81481	1.36111	0.666667	0	2.33333	4.66667	0.933333	1.55556	1.16667	0.222222	0.259259	0	1.55556	0.311111	0.518519	0.388889	0.111111	0.12963	0.388889	0	0.155556	0.259259	0.194444	0.555556	0.648148	1.94444	3.88889	0	1.2963	0.972222	0.333333	0.388889	1.16667	2.33333	0.466667	0
								4	0	3.5	2.33333	0.777778	1.4	0.875	1.16667	0.285714	0	0.666667	0.222222	0.4	0.25	0.333333	0.428571	1.5	0	0.333333	0.6	0.375	0.5	1.28571	4.5	3	0	1.8	1.125	1.5	0.714286	2.5	1.66667	0.555556	0	0.625	0.833333	1.14286	4	2.66667	0.888889	1.6	0
								5	0	0.888889	1.14286	1.33333	1.6	2	2.66667	1.125	0	1.28571	1.5	1.8	2.25	3	0.875	0.777778	0	1.16667	1.4	1.75	2.33333	0.75	0.666667	0.857143	0	1.2	1.5	2	0.625	0.555556	0.714286	0.833333	0	1.25	1.66667	0.5	0.444444	0.571429	0.666667	0.8	0
								6	0	2	2.66667	4	0.888889	1.6	1.33333	0.5	0	1.33333	2	0.444444	0.8	0.666667	0.375	0.75	0	1.5	0.333333	0.6	0.5	0.25	0.5	0.666667	0	0.222222	0.4	0.333333	1.125	2.25	3	4.5	0	1.8	1.5	0.625	1.25	1.66667	2.5	0.555556	0
								7	0	0.75	0.333333	0.375	0.428571	0.5	0.6	1.33333	0	0.444444	0.5	0.571429	0.666667	0.8	3	2.25	0	1.125	1.28571	1.5	1.8	2.66667	2	0.888889	0	1.14286	1.33333	1.6	2.33333	1.75	0.777778	0.875	0	1.16667	1.4	2	1.5	0.666667	0.75	0.857143	0
								8	0	0.592593	0.444444	0.711111	0.507937	1.18519	1.77778	1.33333	0	0.666667	1.06667	0.761905	1.77778	2.66667	1.77778	1.18519	0	1.42222	1.01587	2.37037	3.55556	1.11111	0.740741	0.555556	0	0.634921	1.48148	2.22222	1.55556	1.03704	0.777778	1.24444	0	2.07407	3.11111	0.666667	0.444444	0.333333	0.533333	0.380952	0
								9	0	0.75	0.6	0.5	0.428571	0.375	0.333333	1.33333	0	0.8	0.666667	0.571429	0.5	0.444444	1.66667	1.25	0	0.833333	0.714286	0.625	0.555556	2	1.5	1.2	0	0.857143	0.75	0.666667	2.33333	1.75	1.4	1.16667	0	0.875	0.777778	2.66667	2	1.6	1.33333	1.14286	0
								10	0	0.75	0.6	0.5	0.333333	0.428571	0.375	1.33333	0	0.8	0.666667	0.444444	0.571429	0.5	1.66667	1.25	0	0.833333	0.555556	0.714286	0.625	2	1.5	1.2	0	0.666667	0.857143	0.75	3	2.25	1.8	1.5	0	1.28571	1.125	2.33333	1.75	1.4	1.16667	0.777778	0
								11	0	0.666667	0.933333	1.16667	1.55556	2.33333	4.66667	0.907407	0	1.08889	1.36111	1.81481	2.72222	5.44444	0.648148	0.555556	0	0.972222	1.2963	1.94444	3.88889	0.518519	0.444444	0.622222	0	1.03704	1.55556	3.11111	0.388889	0.333333	0.466667	0.583333	0	1.16667	2.33333	0.259259	0.222222	0.311111	0.388889	0.518519	0
								12	0	1.36111	2.72222	0.907407	1.81481	1.08889	5.44444	0.444444	0	1.55556	0.518519	1.03704	0.622222	3.11111	0.222222	0.388889	0	0.259259	0.518519	0.311111	1.55556	0.666667	1.16667	2.33333	0	1.55556	0.933333	4.66667	0.333333	0.583333	1.16667	0.388889	0	0.466667	2.33333	0.555556	0.972222	1.94444	0.648148	1.2963	0
								13	0	0.833333	0.714286	0.555556	0.625	2.5	1.25	1.2	0	0.857143	0.666667	0.75	3	1.5	1.4	1.16667	0	0.777778	0.875	3.5	1.75	1.8	1.5	1.28571	0	1.125	4.5	2.25	1.6	1.33333	1.14286	0.888889	0	4	2	0.4	0.333333	0.285714	0.222222	0.25	0
								14	0	3.11111	1.55556	2.07407	0.777778	1.24444	1.03704	0.253968	0	0.444444	0.592593	0.222222	0.355556	0.296296	0.507937	1.77778	0	1.18519	0.444444	0.711111	0.592593	0.380952	1.33333	0.666667	0	0.333333	0.533333	0.444444	1.01587	3.55556	1.77778	2.37037	0	1.42222	1.18519	0.634921	2.22222	1.11111	1.48148	0.555556	0
								15	0	1.125	1.28571	2.25	3	1.5	1.8	0.888889	0	1.14286	2	2.66667	1.33333	1.6	0.777778	0.875	0	1.75	2.33333	1.16667	1.4	0.444444	0.5	0.571429	0	1.33333	0.666667	0.8	0.333333	0.375	0.428571	0.75	0	0.5	0.6	0.666667	0.75	0.857143	1.5	2	0
								16	0	0.75	0.6	0.375	1.5	3	0.333333	1.33333	0	0.8	0.5	2	4	0.444444	1.66667	1.25	0	0.625	2.5	5	0.555556	2.66667	2	1.6	0	4	8	0.888889	0.666667	0.5	0.4	0.25	0	2	0.222222	0.333333	0.25	0.2	0.125	0.5	0
								17	0	1.125	1.28571	1.5	1.8	2.25	3	0.888889	0	1.14286	1.33333	1.6	2	2.66667	0.777778	0.875	0	1.16667	1.4	1.75	2.33333	0.666667	0.75	0.857143	0	1.2	1.5	2	0.555556	0.625	0.714286	0.833333	0	1.25	1.66667	0.444444	0.5	0.571429	0.666667	0.8	0
								18	0	0.555556	0.714286	0.833333	0.625	1.66667	2.5	1.8	0	1.28571	1.5	1.125	3	4.5	1.4	0.777778	0	1.16667	0.875	2.33333	3.5	1.2	0.666667	0.857143	0	0.75	2	3	1.6	0.888889	1.14286	1.33333	0	2.66667	4	0.6	0.333333	0.428571	0.5	0.375	0
								19	0	0.5	0.25	0.333333	0.222222	0.4	0.666667	2	0	0.5	0.666667	0.444444	0.8	1.33333	4	2	0	1.33333	0.888889	1.6	2.66667	3	1.5	0.75	0	0.666667	1.2	2	4.5	2.25	1.125	1.5	0	1.8	3	2.5	1.25	0.625	0.833333	0.555556	0
								20	0	1.14286	1.33333	1.6	0.888889	2	2.66667	0.875	0	1.16667	1.4	0.777778	1.75	2.33333	0.75	0.857143	0	1.2	0.666667	1.5	2	0.625	0.714286	0.833333	0	0.555556	1.25	1.66667	1.125	1.28571	1.5	1.8	0	2.25	3	0.5	0.571429	0.666667	0.8	0.444444	0
								21	0	0.555556	1.25	2.5	0.625	0.833333	1.66667	1.8	0	2.25	4.5	1.125	1.5	3	0.8	0.444444	0	2	0.5	0.666667	1.33333	0.4	0.222222	0.5	0	0.25	0.333333	0.666667	1.6	0.888889	2	4	0	1.33333	2.66667	1.2	0.666667	1.5	3	0.75	0
								22	0	1.125	1.28571	1.5	1.8	2.25	3	0.888889	0	1.14286	1.33333	1.6	2	2.66667	0.777778	0.875	0	1.16667	1.4	1.75	2.33333	0.666667	0.75	0.857143	0	1.2	1.5	2	0.555556	0.625	0.714286	0.833333	0	1.25	1.66667	0.444444	0.5	0.571429	0.666667	0.8	0
			Linguistic phrase			Grey interval number		No. expert	Max(xij,k):		9	Ck
			Without impact			0	0	1	0	0.0987654	0.148148	0.177778	0.126984	0.444444	0.888889	0.125	0	0.166667	0.2	0.142857	0.5	1	0.0833333	0.0740741	0	0.133333	0.0952381	0.333333	0.666667	0.0694444	0.0617284	0.0925926	0	0.0793651	0.277778	0.555556	0.0972222	0.0864198	0.12963	0.155556	0	0.388889	0.777778	0.0277778	0.0246914	0.037037	0.0444444	0.031746	0
			Low impact			0	0.25	2	0	0.0740741	0.0833333	0.0952381	0.133333	0.166667	0.222222	0.166667	0	0.125	0.142857	0.2	0.25	0.333333	0.148148	0.0987654	0	0.126984	0.177778	0.222222	0.296296	0.12963	0.0864198	0.0972222	0	0.155556	0.194444	0.259259	0.0925926	0.0617284	0.0694444	0.0793651	0	0.138889	0.185185	0.0740741	0.0493827	0.0555556	0.0634921	0.0888889	0
			Medium low impact			0.25	0.5	3	0	0.100823	0.302469	0.604938	0.120988	0.201646	0.151235	0.0740741	0	0.259259	0.518519	0.103704	0.17284	0.12963	0.0246914	0.0288066	0	0.17284	0.0345679	0.0576132	0.0432099	0.0123457	0.0144033	0.0432099	0	0.017284	0.0288066	0.0216049	0.0617284	0.0720165	0.216049	0.432099	0	0.144033	0.108025	0.037037	0.0432099	0.12963	0.259259	0.0518519	0
			Medium high impact			0.5	0.75	4	0	0.388889	0.259259	0.0864198	0.155556	0.0972222	0.12963	0.031746	0	0.0740741	0.0246914	0.0444444	0.0277778	0.037037	0.047619	0.166667	0	0.037037	0.0666667	0.0416667	0.0555556	0.142857	0.5	0.333333	0	0.2	0.125	0.166667	0.0793651	0.277778	0.185185	0.0617284	0	0.0694444	0.0925926	0.126984	0.444444	0.296296	0.0987654	0.177778	0
			High impact			0.75	1	5	0	0.0987654	0.126984	0.148148	0.177778	0.222222	0.296296	0.125	0	0.142857	0.166667	0.2	0.25	0.333333	0.0972222	0.0864198	0	0.12963	0.155556	0.194444	0.259259	0.0833333	0.0740741	0.0952381	0	0.133333	0.166667	0.222222	0.0694444	0.0617284	0.0793651	0.0925926	0	0.138889	0.185185	0.0555556	0.0493827	0.0634921	0.0740741	0.0888889	0
			Very high impact			1	1	6	0	0.222222	0.296296	0.444444	0.0987654	0.177778	0.148148	0.0555556	0	0.148148	0.222222	0.0493827	0.0888889	0.0740741	0.0416667	0.0833333	0	0.166667	0.037037	0.0666667	0.0555556	0.0277778	0.0555556	0.0740741	0	0.0246914	0.0444444	0.037037	0.125	0.25	0.333333	0.5	0	0.2	0.166667	0.0694444	0.138889	0.185185	0.277778	0.0617284	0
								7	0	0.0833333	0.037037	0.0416667	0.047619	0.0555556	0.0666667	0.148148	0	0.0493827	0.0555556	0.0634921	0.0740741	0.0888889	0.333333	0.25	0	0.125	0.142857	0.166667	0.2	0.296296	0.222222	0.0987654	0	0.126984	0.148148	0.177778	0.259259	0.194444	0.0864198	0.0972222	0	0.12963	0.155556	0.222222	0.166667	0.0740741	0.0833333	0.0952381	0
								8	0	0.0658436	0.0493827	0.0790123	0.0564374	0.131687	0.197531	0.148148	0	0.0740741	0.118519	0.0846561	0.197531	0.296296	0.197531	0.131687	0	0.158025	0.112875	0.263374	0.395062	0.123457	0.0823045	0.0617284	0	0.0705467	0.164609	0.246914	0.17284	0.115226	0.0864198	0.138272	0	0.230453	0.345679	0.0740741	0.0493827	0.037037	0.0592593	0.042328	0
Nup								9	0	0.0833333	0.0666667	0.0555556	0.047619	0.0416667	0.037037	0.148148	0	0.0888889	0.0740741	0.0634921	0.0555556	0.0493827	0.185185	0.138889	0	0.0925926	0.0793651	0.0694444	0.0617284	0.222222	0.166667	0.133333	0	0.0952381	0.0833333	0.0740741	0.259259	0.194444	0.155556	0.12963	0	0.0972222	0.0864198	0.296296	0.222222	0.177778	0.148148	0.126984	0
0	0.272727	0.295455	0.306818	0.261364	0.318182	0.386364	0.386364	10	0	0.0833333	0.0666667	0.0555556	0.037037	0.047619	0.0416667	0.148148	0	0.0888889	0.0740741	0.0493827	0.0634921	0.0555556	0.185185	0.138889	0	0.0925926	0.0617284	0.0793651	0.0694444	0.222222	0.166667	0.133333	0	0.0740741	0.0952381	0.0833333	0.333333	0.25	0.2	0.166667	0	0.142857	0.125	0.259259	0.194444	0.155556	0.12963	0.0864198	0
0.25	0	0.272727	0.295455	0.261364	0.340909	0.420455	0.420455	11	0	0.0740741	0.103704	0.12963	0.17284	0.259259	0.518519	0.100823	0	0.120988	0.151235	0.201646	0.302469	0.604938	0.0720165	0.0617284	0	0.108025	0.144033	0.216049	0.432099	0.0576132	0.0493827	0.0691358	0	0.115226	0.17284	0.345679	0.0432099	0.037037	0.0518519	0.0648148	0	0.12963	0.259259	0.0288066	0.0246914	0.0345679	0.0432099	0.0576132	0
0.272727	0.261364	0	0.25	0.272727	0.318182	0.363636	0.363636	12	0	0.151235	0.302469	0.100823	0.201646	0.120988	0.604938	0.0493827	0	0.17284	0.0576132	0.115226	0.0691358	0.345679	0.0246914	0.0432099	0	0.0288066	0.0576132	0.0345679	0.17284	0.0740741	0.12963	0.259259	0	0.17284	0.103704	0.518519	0.037037	0.0648148	0.12963	0.0432099	0	0.0518519	0.259259	0.0617284	0.108025	0.216049	0.0720165	0.144033	0
0.284091	0.272727	0.272727	0	0.261364	0.318182	0.340909	0.340909	13	0	0.0925926	0.0793651	0.0617284	0.0694444	0.277778	0.138889	0.133333	0	0.0952381	0.0740741	0.0833333	0.333333	0.166667	0.155556	0.12963	0	0.0864198	0.0972222	0.388889	0.194444	0.2	0.166667	0.142857	0	0.125	0.5	0.25	0.177778	0.148148	0.126984	0.0987654	0	0.444444	0.222222	0.0444444	0.037037	0.031746	0.0246914	0.0277778	0
0.306818	0.306818	0.261364	0.306818	0	0.295455	0.363636	0.363636	14	0	0.345679	0.17284	0.230453	0.0864198	0.138272	0.115226	0.0282187	0	0.0493827	0.0658436	0.0246914	0.0395062	0.0329218	0.0564374	0.197531	0	0.131687	0.0493827	0.0790123	0.0658436	0.042328	0.148148	0.0740741	0	0.037037	0.0592593	0.0493827	0.112875	0.395062	0.197531	0.263374	0	0.158025	0.131687	0.0705467	0.246914	0.123457	0.164609	0.0617284	0
0.284091	0.261364	0.261364	0.284091	0.25	0	0.261364	0.284091	15	0	0.125	0.142857	0.25	0.333333	0.166667	0.2	0.0987654	0	0.126984	0.222222	0.296296	0.148148	0.177778	0.0864198	0.0972222	0	0.194444	0.259259	0.12963	0.155556	0.0493827	0.0555556	0.0634921	0	0.148148	0.0740741	0.0888889	0.037037	0.0416667	0.047619	0.0833333	0	0.0555556	0.0666667	0.0740741	0.0833333	0.0952381	0.166667	0.222222	0
0.284091	0.295455	0.25	0.272727	0.272727	0.284091	0	0.295455	16	0	0.0833333	0.0666667	0.0416667	0.166667	0.333333	0.037037	0.148148	0	0.0888889	0.0555556	0.222222	0.444444	0.0493827	0.185185	0.138889	0	0.0694444	0.277778	0.555556	0.0617284	0.296296	0.222222	0.177778	0	0.444444	0.888889	0.0987654	0.0740741	0.0555556	0.0444444	0.0277778	0	0.222222	0.0246914	0.037037	0.0277778	0.0222222	0.0138889	0.0555556	0
Ndown								17	0	0.125	0.142857	0.166667	0.2	0.25	0.333333	0.0987654	0	0.126984	0.148148	0.177778	0.222222	0.296296	0.0864198	0.0972222	0	0.12963	0.155556	0.194444	0.259259	0.0740741	0.0833333	0.0952381	0	0.133333	0.166667	0.222222	0.0617284	0.0694444	0.0793651	0.0925926	0	0.138889	0.185185	0.0493827	0.0555556	0.0634921	0.0740741	0.0888889	0
0	0.0227273	0.0454545	0.0568182	0.0113636	0.0681818	0.136364		18	0	0.0617284	0.0793651	0.0925926	0.0694444	0.185185	0.277778	0.2	0	0.142857	0.166667	0.125	0.333333	0.5	0.155556	0.0864198	0	0.12963	0.0972222	0.259259	0.388889	0.133333	0.0740741	0.0952381	0	0.0833333	0.222222	0.333333	0.177778	0.0987654	0.126984	0.148148	0	0.296296	0.444444	0.0666667	0.037037	0.047619	0.0555556	0.0416667	0
0	0	0.0227273	0.0454545	0.0113636	0.0909091	0.181818		19	0	0.0555556	0.0277778	0.037037	0.0246914	0.0444444	0.0740741	0.222222	0	0.0555556	0.0740741	0.0493827	0.0888889	0.148148	0.444444	0.222222	0	0.148148	0.0987654	0.177778	0.296296	0.333333	0.166667	0.0833333	0	0.0740741	0.133333	0.222222	0.5	0.25	0.125	0.166667	0	0.2	0.333333	0.277778	0.138889	0.0694444	0.0925926	0.0617284	0
0.0227273	0.0113636	0	0	0.0227273	0.0681818	0.113636		20	0	0.126984	0.148148	0.177778	0.0987654	0.222222	0.296296	0.0972222	0	0.12963	0.155556	0.0864198	0.194444	0.259259	0.0833333	0.0952381	0	0.133333	0.0740741	0.166667	0.222222	0.0694444	0.0793651	0.0925926	0	0.0617284	0.138889	0.185185	0.125	0.142857	0.166667	0.2	0	0.25	0.333333	0.0555556	0.0634921	0.0740741	0.0888889	0.0493827	0
0.0340909	0.0227273	0.0227273	0	0.0113636	0.0681818	0.0909091		21	0	0.0617284	0.138889	0.277778	0.0694444	0.0925926	0.185185	0.2	0	0.25	0.5	0.125	0.166667	0.333333	0.0888889	0.0493827	0	0.222222	0.0555556	0.0740741	0.148148	0.0444444	0.0246914	0.0555556	0	0.0277778	0.037037	0.0740741	0.177778	0.0987654	0.222222	0.444444	0	0.148148	0.296296	0.133333	0.0740741	0.166667	0.333333	0.0833333	0
0.0568182	0.0568182	0.0113636	0.0568182	0	0.0454545	0.113636		22	0	0.125	0.142857	0.166667	0.2	0.25	0.333333	0.0987654	0	0.126984	0.148148	0.177778	0.222222	0.296296	0.0864198	0.0972222	0	0.12963	0.155556	0.194444	0.259259	0.0740741	0.0833333	0.0952381	0	0.133333	0.166667	0.222222	0.0617284	0.0694444	0.0793651	0.0925926	0	0.138889	0.185185	0.0493827	0.0555556	0.0634921	0.0740741	0.0888889	0
0.0340909	0.0113636	0.0113636	0.0340909	0	0	0.0113636		No. expert	Ckup
0.0340909	0.0454545	0	0.0227273	0.0227273	0.0454545	0		1	0	0.25	0.25	0.25	0.25	0.5	1	0.25	0	0.25	0.25	0.25	0.75	1	0.25	0.25	0	0.25	0.25	0.5	0.75	0.25	0.25	0.25	0	0.25	0.5	0.75	0.25	0.25	0.25	0.25	0	0.5	1	0.25	0.25	0.25	0.25	0.25	0
Sij								2	0	0.25	0.25	0.25	0.25	0.25	0.25	0.25	0	0.25	0.25	0.25	0.5	0.5	0.25	0.25	0	0.25	0.25	0.25	0.5	0.25	0.25	0.25	0	0.25	0.25	0.5	0.25	0.25	0.25	0.25	0	0.25	0.25	0.25	0.25	0.25	0.25	0.25	0
0	0.12987	0.161526	0.177354	0.114042	0.193182	0.288149	1.06412	3	0	0.25	0.5	0.75	0.25	0.25	0.25	0.25	0	0.5	0.75	0.25	0.25	0.25	0.25	0.25	0	0.25	0.25	0.25	0.25	0.25	0.25	0.25	0	0.25	0.25	0.25	0.25	0.25	0.25	0.5	0	0.25	0.25	0.25	0.25	0.25	0.5	0.25	0
0.0932203	0	0.124422	0.155624	0.108821	0.218028	0.334052	1.03417	4	0	0.5	0.5	0.25	0.25	0.25	0.25	0.25	0	0.25	0.25	0.25	0.25	0.25	0.25	0.25	0	0.25	0.25	0.25	0.25	0.25	0.75	0.5	0	0.25	0.25	0.25	0.25	0.5	0.25	0.25	0	0.25	0.25	0.25	0.5	0.5	0.25	0.25	0
0.133838	0.117845	0	0.101852	0.133838	0.197811	0.261785	0.94697	5	0	0.25	0.25	0.25	0.25	0.25	0.5	0.25	0	0.25	0.25	0.25	0.5	0.5	0.25	0.25	0	0.25	0.25	0.25	0.5	0.25	0.25	0.25	0	0.25	0.25	0.25	0.25	0.25	0.25	0.25	0	0.25	0.25	0.25	0.25	0.25	0.25	0.25	0
0.154283	0.138112	0.138112	0	0.121941	0.202797	0.23514	0.990385	6	0	0.25	0.5	0.5	0.25	0.25	0.25	0.25	0	0.25	0.25	0.25	0.25	0.25	0.25	0.25	0	0.25	0.25	0.25	0.25	0.25	0.25	0.25	0	0.25	0.25	0.25	0.25	0.5	0.5	0.75	0	0.25	0.25	0.25	0.25	0.25	0.5	0.25	0
0.181818	0.181818	0.117845	0.181818	0	0.165825	0.261785	1.09091	7	0	0.25	0.25	0.25	0.25	0.25	0.25	0.25	0	0.25	0.25	0.25	0.25	0.25	0.5	0.5	0	0.25	0.25	0.25	0.25	0.5	0.25	0.25	0	0.25	0.25	0.25	0.5	0.25	0.25	0.25	0	0.25	0.25	0.25	0.25	0.25	0.25	0.25	0
0.16707	0.133704	0.133704	0.16707	0.117021	0	0.133704	0.852273	8	0	0.25	0.25	0.25	0.25	0.25	0.25	0.25	0	0.25	0.25	0.25	0.25	0.5	0.25	0.25	0	0.25	0.25	0.5	0.5	0.25	0.25	0.25	0	0.25	0.25	0.25	0.25	0.25	0.25	0.25	0	0.25	0.5	0.25	0.25	0.25	0.25	0.25	0
0.164299	0.180871	0.114583	0.147727	0.147727	0.172389	0	0.927597	9	0	0.25	0.25	0.25	0.25	0.25	0.25	0.25	0	0.25	0.25	0.25	0.25	0.25	0.25	0.25	0	0.25	0.25	0.25	0.25	0.25	0.25	0.25	0	0.25	0.25	0.25	0.5	0.25	0.25	0.25	0	0.25	0.25	0.5	0.25	0.25	0.25	0.25	0
0.894529	0.882221	0.790193	0.931445	0.743391	1.15003	1.51461	1.51461	10	0	0.25	0.25	0.25	0.25	0.25	0.25	0.25	0	0.25	0.25	0.25	0.25	0.25	0.25	0.25	0	0.25	0.25	0.25	0.25	0.25	0.25	0.25	0	0.25	0.25	0.25	0.5	0.5	0.25	0.25	0	0.25	0.25	0.5	0.25	0.25	0.25	0.25	0
Snor								11	0	0.25	0.25	0.25	0.25	0.5	0.75	0.25	0	0.25	0.25	0.25	0.5	0.75	0.25	0.25	0	0.25	0.25	0.25	0.5	0.25	0.25	0.25	0	0.25	0.25	0.5	0.25	0.25	0.25	0.25	0	0.25	0.5	0.25	0.25	0.25	0.25	0.25	0
0	0.0857447	0.106645	0.117095	0.0752946	0.127545	0.190246		12	0	0.25	0.5	0.25	0.25	0.25	0.75	0.25	0	0.25	0.25	0.25	0.25	0.5	0.25	0.25	0	0.25	0.25	0.25	0.25	0.25	0.25	0.5	0	0.25	0.25	0.75	0.25	0.25	0.25	0.25	0	0.25	0.5	0.25	0.25	0.25	0.25	0.25	0
0.0615473	0	0.0821478	0.102748	0.0718475	0.143949	0.220552		13	0	0.25	0.25	0.25	0.25	0.5	0.25	0.25	0	0.25	0.25	0.25	0.5	0.25	0.25	0.25	0	0.25	0.25	0.5	0.25	0.25	0.25	0.25	0	0.25	0.75	0.5	0.25	0.25	0.25	0.25	0	0.5	0.25	0.25	0.25	0.25	0.25	0.25	0
0.0883647	0.0778054	0	0.0672461	0.0883647	0.130602	0.172839		14	0	0.5	0.25	0.25	0.25	0.25	0.25	0.25	0	0.25	0.25	0.25	0.25	0.25	0.25	0.25	0	0.25	0.25	0.25	0.25	0.25	0.25	0.25	0	0.25	0.25	0.25	0.25	0.5	0.25	0.5	0	0.25	0.25	0.25	0.25	0.25	0.25	0.25	0
0.101863	0.0911862	0.0911862	0	0.0805093	0.133894	0.155247		15	0	0.25	0.25	0.5	0.5	0.25	0.25	0.25	0	0.25	0.25	0.5	0.25	0.25	0.25	0.25	0	0.25	0.5	0.25	0.25	0.25	0.25	0.25	0	0.25	0.25	0.25	0.25	0.25	0.25	0.25	0	0.25	0.25	0.25	0.25	0.25	0.25	0.25	0
0.120043	0.120043	0.0778054	0.120043	0	0.109483	0.172839		16	0	0.25	0.25	0.25	0.25	0.5	0.25	0.25	0	0.25	0.25	0.25	0.5	0.25	0.25	0.25	0	0.25	0.5	0.75	0.25	0.5	0.25	0.25	0	0.5	1	0.25	0.25	0.25	0.25	0.25	0	0.25	0.25	0.25	0.25	0.25	0.25	0.25	0
0.110305	0.088276	0.088276	0.110305	0.0772615	0	0.088276		17	0	0.25	0.25	0.25	0.25	0.5	0.5	0.25	0	0.25	0.25	0.25	0.25	0.5	0.25	0.25	0	0.25	0.25	0.25	0.5	0.25	0.25	0.25	0	0.25	0.25	0.25	0.25	0.25	0.25	0.25	0	0.25	0.25	0.25	0.25	0.25	0.25	0.25	0
0.108476	0.119417	0.0756518	0.0975346	0.0975346	0.113817	0		18	0	0.25	0.25	0.25	0.25	0.25	0.5	0.25	0	0.25	0.25	0.25	0.5	0.75	0.25	0.25	0	0.25	0.25	0.5	0.5	0.25	0.25	0.25	0	0.25	0.25	0.5	0.25	0.25	0.25	0.25	0	0.5	0.5	0.25	0.25	0.25	0.25	0.25	0
E								19	0	0.25	0.25	0.25	0.25	0.25	0.25	0.25	0	0.25	0.25	0.25	0.25	0.25	0.5	0.25	0	0.25	0.25	0.25	0.5	0.5	0.25	0.25	0	0.25	0.25	0.25	0.75	0.5	0.25	0.25	0	0.25	0.5	0.5	0.25	0.25	0.25	0.25	0
1	0	0	0	0	0	0		20	0	0.25	0.25	0.25	0.25	0.25	0.5	0.25	0	0.25	0.25	0.25	0.25	0.5	0.25	0.25	0	0.25	0.25	0.25	0.25	0.25	0.25	0.25	0	0.25	0.25	0.25	0.25	0.25	0.25	0.25	0	0.5	0.5	0.25	0.25	0.25	0.25	0.25	0
0	1	0	0	0	0	0		21	0	0.25	0.25	0.5	0.25	0.25	0.25	0.25	0	0.5	0.75	0.25	0.25	0.5	0.25	0.25	0	0.25	0.25	0.25	0.25	0.25	0.25	0.25	0	0.25	0.25	0.25	0.25	0.25	0.25	0.5	0	0.25	0.5	0.25	0.25	0.25	0.5	0.25	0
0	0	1	0	0	0	0		22	0	0.25	0.25	0.25	0.25	0.5	0.5	0.25	0	0.25	0.25	0.25	0.25	0.5	0.25	0.25	0	0.25	0.25	0.25	0.5	0.25	0.25	0.25	0	0.25	0.25	0.25	0.25	0.25	0.25	0.25	0	0.25	0.25	0.25	0.25	0.25	0.25	0.25	0
0	0	0	1	0	0	0		No. expert	Ckdown
0	0	0	0	1	0	0		1	0	0	0	0	0	0.25	0.75	0	0	0	0	0	0.5	1	0	0	0	0	0	0.25	0.5	0	0	0	0	0	0.25	0.5	0	0	0	0	0	0.25	0.75	0	0	0	0	0	0
0	0	0	0	0	1	0		2	0	0	0	0	0	0	0	0	0	0	0	0	0.25	0.25	0	0	0	0	0	0	0.25	0	0	0	0	0	0	0.25	0	0	0	0	0	0	0	0	0	0	0	0	0
0	0	0	0	0	0	1		3	0	0	0.25	0.5	0	0	0	0	0	0.25	0.5	0	0	0	0	0	0	0	0	0	0	0	0	0	0	0	0	0	0	0	0	0.25	0	0	0	0	0	0	0.25	0	0
E-Snor								4	0	0.25	0.25	0	0	0	0	0	0	0	0	0	0	0	0	0	0	0	0	0	0	0	0.5	0.25	0	0	0	0	0	0.25	0	0	0	0	0	0	0.25	0.25	0	0	0
1	-0.0857447	-0.106645	-0.117095	-0.0752946	-0.127545	-0.190246		5	0	0	0	0	0	0	0.25	0	0	0	0	0	0.25	0.25	0	0	0	0	0	0	0.25	0	0	0	0	0	0	0	0	0	0	0	0	0	0	0	0	0	0	0	0
-0.0615473	1	-0.0821478	-0.102748	-0.0718475	-0.143949	-0.220552		6	0	0	0.25	0.25	0	0	0	0	0	0	0	0	0	0	0	0	0	0	0	0	0	0	0	0	0	0	0	0	0	0.25	0.25	0.5	0	0	0	0	0	0	0.25	0	0
-0.0883647	-0.0778054	1	-0.0672461	-0.0883647	-0.130602	-0.172839		7	0	0	0	0	0	0	0	0	0	0	0	0	0	0	0.25	0.25	0	0	0	0	0	0.25	0	0	0	0	0	0	0.25	0	0	0	0	0	0	0	0	0	0	0	0
-0.101863	-0.0911862	-0.0911862	1	-0.0805093	-0.133894	-0.155247		8	0	0	0	0	0	0	0	0	0	0	0	0	0	0.25	0	0	0	0	0	0.25	0.25	0	0	0	0	0	0	0	0	0	0	0	0	0	0.25	0	0	0	0	0	0
-0.120043	-0.120043	-0.0778054	-0.120043	1	-0.109483	-0.172839		9	0	0	0	0	0	0	0	0	0	0	0	0	0	0	0	0	0	0	0	0	0	0	0	0	0	0	0	0	0.25	0	0	0	0	0	0	0.25	0	0	0	0	0
-0.110305	-0.088276	-0.088276	-0.110305	-0.0772615	1	-0.088276		10	0	0	0	0	0	0	0	0	0	0	0	0	0	0	0	0	0	0	0	0	0	0	0	0	0	0	0	0	0.25	0.25	0	0	0	0	0	0.25	0	0	0	0	0
-0.108476	-0.119417	-0.0756518	-0.0975346	-0.0975346	-0.113817	1		11	0	0	0	0	0	0.25	0.5	0	0	0	0	0	0.25	0.5	0	0	0	0	0	0	0.25	0	0	0	0	0	0	0.25	0	0	0	0	0	0	0.25	0	0	0	0	0	0
(E-Snor)-1								12	0	0	0.25	0	0	0	0.5	0	0	0	0	0	0	0.25	0	0	0	0	0	0	0	0	0	0.25	0	0	0	0.5	0	0	0	0	0	0	0.25	0	0	0	0	0	0
1.1774	0.25443	0.251966	0.286479	0.22037	0.331757	0.43551		13	0	0	0	0	0	0.25	0	0	0	0	0	0	0.25	0	0	0	0	0	0	0.25	0	0	0	0	0	0	0.5	0.25	0	0	0	0	0	0.25	0	0	0	0	0	0	0
0.231169	1.17112	0.225891	0.26936	0.213197	0.338175	0.449835		14	0	0.25	0	0	0	0	0	0	0	0	0	0	0	0	0	0	0	0	0	0	0	0	0	0	0	0	0	0	0	0.25	0	0.25	0	0	0	0	0	0	0	0	0
0.241092	0.230558	1.13951	0.227295	0.216204	0.311691	0.393839		15	0	0	0	0.25	0.25	0	0	0	0	0	0	0.25	0	0	0	0	0	0	0.25	0	0	0	0	0	0	0	0	0	0	0	0	0	0	0	0	0	0	0	0	0	0
0.258711	0.247866	0.229579	1.17083	0.214969	0.32347	0.391044		16	0	0	0	0	0	0.25	0	0	0	0	0	0	0.25	0	0	0	0	0	0.25	0.5	0	0.25	0	0	0	0.25	0.75	0	0	0	0	0	0	0	0	0	0	0	0	0	0
0.28979	0.28884	0.232803	0.295834	1.15426	0.324223	0.433122		17	0	0	0	0	0	0.25	0.25	0	0	0	0	0	0	0.25	0	0	0	0	0	0	0.25	0	0	0	0	0	0	0	0	0	0	0	0	0	0	0	0	0	0	0	0
0.244995	0.224657	0.210132	0.249685	0.194652	1.18096	0.309133		18	0	0	0	0	0	0	0.25	0	0	0	0	0	0.25	0.5	0	0	0	0	0	0.25	0.25	0	0	0	0	0	0	0.25	0	0	0	0	0	0.25	0.25	0	0	0	0	0	0
0.254946	0.262811	0.209528	0.251906	0.221422	0.297537	1.24632		19	0	0	0	0	0	0	0	0	0	0	0	0	0	0	0.25	0	0	0	0	0	0.25	0.25	0	0	0	0	0	0	0.5	0.25	0	0	0	0	0.25	0.25	0	0	0	0	0
Snor(E-Snor)-1							Di	20	0	0	0	0	0	0	0.25	0	0	0	0	0	0	0.25	0	0	0	0	0	0	0	0	0	0	0	0	0	0	0	0	0	0	0	0.25	0.25	0	0	0	0	0	0
0.177397	0.25443	0.251966	0.286479	0.22037	0.331757	0.43551	1.95791	21	0	0	0	0.25	0	0	0	0	0	0.25	0.5	0	0	0.25	0	0	0	0	0	0	0	0	0	0	0	0	0	0	0	0	0	0.25	0	0	0.25	0	0	0	0.25	0	0
0.231169	0.171122	0.225891	0.26936	0.213197	0.338175	0.449835	1.89875	22	0	0	0	0	0	0.25	0.25	0	0	0	0	0	0	0.25	0	0	0	0	0	0	0.25	0	0	0	0	0	0	0	0	0	0	0	0	0	0	0	0	0	0	0	0
0.241092	0.230558	0.139509	0.227295	0.216204	0.311691	0.393839	1.76019
0.258711	0.247866	0.229579	0.170826	0.214969	0.32347	0.391044	1.83646
0.28979	0.28884	0.232803	0.295834	0.154255	0.324223	0.433122	2.01887
0.244995	0.224657	0.210132	0.249685	0.194652	0.180958	0.309133	1.61421
0.254946	0.262811	0.209528	0.251906	0.221422	0.297537	0.246324	1.74448
AHP							OUTPUT		ѡi
1	1.03116	1.11233	1.06613	0.969806	1.21292	1.12235			0.1526
0.969784	1	1.07872	1.03392	0.940502	1.17627	1.08844			0.148
0.899015	0.927025	1	0.958466	0.871869	1.09043	1.00901			0.1373
0.937972	0.967197	1.04333	1	0.909651	1.13769	1.05273	MATLAB		0.1432
1.03113	1.06326	1.14696	1.09932	1	1.25068	1.15729			0.1573
0.824456	0.850144	0.917067	0.878977	0.799562	1	0.925327			0.1258
0.890989	0.91875	0.991073	0.94991	0.864086	1.0807	1			0.1359
[truncated: 8 more columns]

## Sheet: Result
G-DEMATEL-AHP
Index layer	ѡi	Factors	ѡi	ѡi'
Natural environment (Ni)	0.4932	Elevation (N1)	0.1603	0.07906
		Slope (N2)	0.1513	0.0746212
		River density (N3)	0.1412	0.0696398
		River proximity (N4)	0.1231	0.0607129
		Precipitation (N5)	0.2173	0.107172
		Surface runoff (N6)	0.2068	0.101994
Vulnerablity (Vi)	0.5068	Land use type (V1)	0.1526	0.0773377
		Population density (V2)	0.148	0.0750064
		Metro line density (V3)	0.1373	0.0695836
		Metro line proximity (V4)	0.1432	0.0725738
		Location of metro station (V5)	0.1573	0.0797196
		Road network density (V6)	0.1258	0.0637554
		Road network proximity (V7)	0.1359	0.0688741
